# Supplementary material for: Cancer Cell‐Intrinsic Cholesterol Induces Lipid‐Associated Macrophage Differentiation via SP1 Palmitoylation to Promote Prostate Cancer Progression
Source: Adv Sci (Weinh). 2026 Jan 28;13(19):e08588. doi: 10.1002/advs.202508588 (PMC13045348; doi:10.1002/advs.202508588)
Supplement: Supplementary file 2 — Supporting File: advs74081‐sup‐0002‐TableS1‐S2.xlsx. [file ADVS-13-e08588-s002.xlsx]

## Sheet: Table S1 Sequences siRNA
Table S1 Sequences siRNA in this study
SiRNA	Species	Sense	Antisense
SP1si1	Mus	GGAUGGUUCUGGUCAAAUACA	UAUUUGACCAGAACCAUCCUG
SP1si2	Mus	GCUAGUUCAAGGAGGACAAGC	UUGUCCUCCUUGAACUAGCUG
YY1si1	Mus	GCGACGACGACUACAUAGAGC	UCUAUGUAGUCGUCGUCGCCG
YY1si2	Mus	GAUGAUGCUCCAAGAACAAUA	UUGUUCUUGGAGCAUCAUCUU
MDKsi1	Mus	GAUACUUGUUAUUAAGAAAUG	UUUCUUAAUAACAAGUAUCAG
MDKsi2	Mus	AGACCAAGUCAAAGACCAAAG	UUGGUCUUUGACUUGGUCUUG
SP1si1	Homo	CCAGCAACAUGGGAAUUAUTT	AUAAUUCCCAUGUUGCUGGTT
SP1si2	Homo	GUGCAAACCAACAGAUUAUTT	AUAAUCUGUUGGUUUGCACTT
YY1si1	Homo	CGACGACUACAUUGAACAAAC	UUGUUCAAUGUAGUCGUCGUC
YY1si2	Homo	GAUGAUGCUCCAAGAACAAUA	UUGUUCUUGGAGCAUCAUCUU
MDKsi1	Homo	GCCAAGGCACCCUGAAGAATT	UUCUUCAGGGUGCCUUGGCTT
MDKsi2	Homo	GGGAAGGGAAAGGACUAGATT	UCUAGUCCUUUCCCUUCCCTT

## Sheet: Table S2 Primers for PCR
Table S2 Primers for PCR
Gene	Species	Forward	Reverse
LDLF	Homo	GAATCTACTGGTCTGACCTGTCC	GGTCCAGTAGATGTTGCTGTGG
HMGCR	Homo	GACGTGAACCTATGCTGGTCAG	GGTATCTGTTTCAGCCACTAAGG
SQLE	Homo	CTCCAAGTTCAGGAAAAGCCTGG	GAGAACTGGACTCGGGTTAGCT
ARG1	Homo	TCATCTGGGTGGATGCTCACAC	GAGAATCCTGGCACATCGGGAA
CD206	Homo	AGCCAACACCAGCTCCTCAAGA	CAAAACGCTCGCGCATTGTCCA
ARG1	Mus	CATTGGCTTGCGAGACGTAGAC	GCTGAAGGTCTCTTCCATCACC
CD206	Mus	GTTCACCTGGAGTGATGGTTCTC	AGGACATGCCAGGGTCACCTTT
GZMB	Homo	CGACAGTACCATTGAGTTGTGCG	TTCGTCCATAGGAGACAATGCCC
PRF1	Homo	ACTCACAGGCAGCCAACTTTGC	CTCTTGAAGTCAGGGTGCAGC
GZMB	Mus	CAGGAGAAGACCCAGCAAGTCA	CTCACAGCTCTAGTCCTCTTGG
PRF1	Mus	ACACAGTAGAGTGTCGCATGTAC	GTGGAGCTGTTAAAGTTGCGGG
MDK	Homo	GCTACAATGCTCAGTGCCAGGA	CTTGGCGTCTAGTCCTTTCCCT
MDK	Mus	AAGGTGCCCTGCAACTGGAAGA	GCATTGTACCGCGCCTTCTTCA
SP1	Homo	ACGCTTCACACGTTCGGATGAG	TGACAGGTGGTCACTCCTCATG
SP1	Mus	CTCCAGACCATTAACCTCAGTGC	CACCACCAGATCCATGAAGACC
YY1	Homo	GGAGGAATACCTGGCATTGACC	CCCTGAACATCTTTGTGCAGCC
YY1	Mus	ACCTGGCATTGACCTCTCAGAC	CTCATAGCAGAGTTATCCCTGAAC
GAPDH	Homo	GCCATCAAGGAGGCTGTAAAAGC	GGTATCACCGAGGAAGTCCGTA
GAPDH	Mus	CATCACTGCCACCCAGAAGACTG	ATGCCAGTGAGCTTCCCGTTCAG
